# Supplementary material for: Novel PEG6000–Silica-MWCNTs Shape-Stabilized Composite Phase-Change Materials (ssCPCMs) for Thermal-Energy Storage
Source: Polymers (Basel). 2023 Jul 12;15(14):3022. doi: 10.3390/polym15143022 (PMC10386010; doi:10.3390/polym15143022)
Supplement: Supplementary file 1 [file polymers-15-03022-s001.zip]

Archive with 1 entries (1 files):
- polymers-2431534-supplementary.pdf
